# Supplementary material for: Exploration into the MLL4/WRAD Enzyme-Substrate Network: Systematic In Vitro Identification of CFP1 as a Potential Non-Histone Substrate of the MLL4 Lysine Methyltransferase
Source: Epigenomes. 2025 Oct 15;9(4):41. doi: 10.3390/epigenomes9040041 (PMC12551112; doi:10.3390/epigenomes9040041)
Supplement: Supplementary file 1 [file epigenomes-09-00041-s001.zip]

Archive with 1 entries (1 files):
- epigenomes-3739750-supplementary.pdf
